# Supplementary material for: Assessment of Antimicrobial Consumption in Multi-Field Hospitals with Pediatric Inpatients: Conventional vs. Novel Pediatric-Adjusted Methodologies
Source: Antibiotics (Basel). 2023 Jul 7;12(7):1162. doi: 10.3390/antibiotics12071162 (PMC10376229; doi:10.3390/antibiotics12071162)
Supplement: Supplementary file 1 [file antibiotics-12-01162-s001.zip]

Archive with 1 entries (1 files):
- antibiotics-2468906-supplementary.pdf
